# Supplementary material for: A Scoping Review of Corticosterone-Induced Changes in Ionotropic Glutamate Receptor Levels and Localization in the Rodent Brain: Implications for the Auditory System
Source: Brain Sci. 2025 Jan 24;15(2):110. doi: 10.3390/brainsci15020110 (PMC11852854; doi:10.3390/brainsci15020110)
Supplement: Supplementary file 1 [file brainsci-15-00110-s001.zip]

Archive with 2 entries (2 files):
- S1_Extracted_Data.xlsx
- S2_Experimental_Details_and_Outcomes.pdf
