# Supplementary material for: A Scoping Review of Corticosterone-Induced Changes in Ionotropic Glutamate Receptor Levels and Localization in the Rodent Brain: Implications for the Auditory System
Source: Brain Sci. 2025 Jan 24;15(2):110. doi: 10.3390/brainsci15020110 (PMC11852854; doi:10.3390/brainsci15020110)
Supplement: Supplementary file 1 [file brainsci-15-00110-s001.zip › S1_Extracted_Data.xlsx]

## Sheet: Sheet1
First Author and year	Title	Aim	Experimental Model	Sample size (per experimental group)	Animal species or strain	Sex	Age and/or weight	Nervous System Area Examined	CORT concentration	CORT Exposure Duration	Control Group Exposure	Time between exposure and reading	Primary antibody used to detect AMPAR	Experimental Method to Measure Outcome	Extracted outcome	DOI	Country
Chen, 2021	AMPA Receptors Exist in Tunable Mobile and Immobile Synaptic Fractions In Vivo	to assess AMPAR mobility at individual spines of cortical neurons in intact brains of live animals employing in vivo two-photon FRAP of fluorescently labeled AMPARs	live animal	5 mice	wild-type C57BL/6N mice	M+F	2-4 months	visual cortex (L2/3)	5 mg/kg	1 IP injection	1 IP injection with 0.9% normal saline. Same animals received 1 IP saline and CORT injections (≥3 days apart, counterbalanced).	1, 2, and 3 h post-injection	No antibody used (GluA1 detected using SEP tagging for fluorescence imaging)	FRAP	SEP-GluA1 fluorescence recovery significantly increased to 90% 3 h following injection of CORT, suggesting that CORT injection causes a shift from a near equal split between mobile and immobile pools to an almost entirely mobile pool of GluA1-containing receptors within cortical synapses	10.1523/ENEURO.0015-21.2021	USA
Choi, 2018	Glucocorticoid-mediated ER-mitochondria contacts reduce AMPA receptor and mitochondria trafficking into cell terminus via microtubule destabilization	to investigate the effect of glucocorticoid on microtubule instability and cognitive impairment	live animal	5 for WB, 5 for IC	ICR mice	M	7 weeks	hippocampus	10 mg/kg	1 IP injection	1 IP injection with 50% propylene glycol in PBS	no data	AMPAR1 (AB1504) and AMPAR2 (AB1768-I) (EMD Millipore, USA)	Western Blotting, Immunocytochemistry	Exposure to CORT showed reduced trafficking of AMPAR 1/2 into the synapse due to microtubule destabilization	10.1038/s41419-018-1172-y	South Korea
Groc, 2008	The stress hormone corticosterone conditions AMPAR surface trafficking and synaptic potentiation	to investigate if corticosterone exerts time-dependent influences on AMPAR surface trafficking and synaptic content	cell culture	5 hippocampal cultures	hippocampal cultured neurons from Sprague-Dawley rats	n/a	neuronal cells from E18 Sprague-Dawley rats; neuronal cultures 14-21 DIV	hippocampus	100 nM	20 min	serum free neurobasal medium	1 - 150 min	mouse GluR2 (1:500, Chemicon, USA)	Immunofluorescence	Corticosterone triggers time-dependent increases in GluR2-AMPAR surface mobility and synaptic surface GluR2 content. The peak stimulatory effects of corticosterone on surface GluR2-AMPAR mobility and relative synaptic content were observed at 150 min after application.	10.1038/nn.2150	France
Kula, 2016	Short-term repeated corticosterone administration enhances glutamatergic but not GABAergic transmission in the rat motor cortex	to determine whether the repeated corticosterone administration-induced functional changes in the M1 excitatory synaptic transmission are associated with structural modifications (subset: to assess the influence of prolonged corticosterone treatment on the protein level of selected sub-units of AMPA, NMDA, and GABA-receptors)	live animal	6–8 rats	Wistar rats	M	5-6 weeks	primary motor cortex M1	10 mg/kg	SC injections twice daily for 7 days, or a single SC injection	SC injections twice daily for 7 days, or a single SC injection, of vehicle (1 % Tween 80)	tissue collection 2, 4 and 7 days after the last CORT administration	affinity-purified polyclonal rabbit GluA1 and GluA2 (1:1000, Millipore)	Western Blotting	Corticosterone did not influence the protein levels of GluA1 and GluA2 subunits	10.1007/s00424-015-1773-6	Poland
Li, 2019	Chronic mild corticosterone exposure during adolescence enhances behaviors and upregulates neuroplasticity-related proteins in rat hippocampus	to investigate how adolescent individuals would be affected by chronic exposure to corticosterone at the doses that are usually not detrimental in adults	live animal	5-6 rats	Sprague-Dawley rats	M	21-22 days; 60 ± 5g and 63-64 days; 300 ± 20g	hippocampus	5 mg/kg	IP injections once daily for 21 days	IP injections of 100% propylene glycol (vehicle)	tissue collection 48 h or four weeks after last injection	GluA1 (1:5000, 182011, Synaptic Systems), GluA2 (1:2000, MAB397, Millipore), GluA3 (1:5000, 182203, Synaptic Systems), GluA4 (1:1000, 182303, Synaptic Systems)	Western Blotting	In adolescents, both the GluA1 and GluA2 subunits were significantly upregulated by CORT treatment. GluA3 or GluA4 expression levels remained unchanged. No significant changes were observed for the GluR1, 2, 3 or 4 AMPA receptor subunits following CORT treatment in adults.	10.1016/j.pnpbp.2018.10.016	China
Li, 2021	Brain-derived neurotrophic factor upregulates synaptic GluA1 in the amygdala to promote depression in response to psychological stress	to analyze whether the amygdala plasticity is regulated by psychological stress and explored their (sic) regulatory mechanism	cell culture	4 wells	primary amygdala neurons from Sprague–Dawley rats	n/a	neuronal cells from P0–1 Sprague–Dawley rats; neuronal cultures 8–10 days	amygdala	50 mM	24 h	vehicle	overnight*	GluA1 N-terminal (1:100, Abcam, USA)	Immunocytochemistry	CORT significantly enhanced the fluorescence intensity of GluA1-positive neurons	10.1016/j.bcp.2021.114740	China
Liu, 2010	The stress hormone corticosterone increases synaptic alpha-amino-3-hydroxy-5-methyl-4-isoxazolepropionic acid (AMPA) receptors via serum- and glucocorticoid-inducible kinase (SGK) regulation of the GDI-Rab4 complex	to examine whether corticosterone could increase the Rab-mediated AMPAR membrane traffic	cell culture	24 neurons	pyramidal neurons of prefrontal cortex. Strain of rat not stated**	n/a	neuronal cells from E18 rats; neuronal cultures DIV 20	prefrontal cortex	100 nM	30 min	untreated, no details	experiment 1: 1.5 – 4 h experiment 2: 2h	GluR1 N-terminal (1:500, Upstate Biotech/Millipore)	Immunocytochemistry	Corticosterone profoundly increased surface GluR1 cluster density	10.1074/jbc.M109.050229	USA
Martin, 2009	Corticosterone alters AMPAR mobility and facilitates bidirectional synaptic plasticity	to investigate whether corticosterone alters the levels of synaptic AMPARs in basal conditions and under conditions that induce synaptic depression in hippocampal cultures	cell culture	ICH: not specified; FRAP: 10 spines	primary hippocampal culture. Strain of rat not stated**	n/a	neuronal cells from E18 rats; neuronal cultures DIV 13-20	hippocampus	100 nM	3 h	vehicle	60 - 180 min	rabbit polyclonal GluR1 (0.6 mg/ml, Upstate)	Immunocytochemistry, FRAP	Both GluR1 and GluR2 surface expression are increased by corticosterone, but GluR2 is more sensitive and increases to a greater extent than GluR1. No change in GluR2 after 1 h of corticosterone but pronounced effects after 3 h suggestive of a mechanism involving GR-mediated transcriptional regulation. FRAP of SEP–GluR2 in hippocampal neurons shows that corticosterone treatment alters AMPAR latera…	10.1371/journal.pone.0004714	UK, The Netherlands
Martisova, 2011	Long lasting effects of early-life stress on glutamatergic/GABAergic circuitry in the rat hippocampus	to study the effects of an early-life stress (maternal separation, MS) in the excitatory/inhibitory ratio as a potential factor contributing to the ageing process, and the purported normalizing effects of chronic treatment with the antidepressant venlafaxine	live animal	6 rats	Wistar rats	M	3 months	hippocampus	18 mg/kg	35 days of SC implanted commercially made pellets (Innovative Research of America, Sarasota, FL, USA) right flank	placebo, no details	tissue collection 35 days after pellet implantation	rabbit GluR1 (1:1000, Upstate); rabbit GluR2/3 (1:1000, Upstate)	Western Blotting	GluR1 and GluR2/3 expression was decreased in chronic treatment with corticosterone. GluR4 increased.	10.1016/j.neuropharm.2011.12.019	Spain
Monsey, 2014	Chronic Corticosterone Exposure Persistently Elevates the Expression of Memory-Related Genes in the Lateral Amygdala and Enhances the Consolidation of a Pavlovian Fear Memory	to investigate the effects of chronic corticosterone exposure on fear memory and synaptic plasticity in the hippocampus and lateral amygdala of rats, and to determine whether these effects were reversible with fluoxetine treatment	live animal	9 rats	Sprague-Dawley rats	M	3 months	hippocampus and amygdala	50 mg/ml drinking water	Experiment 1: 14 days in drinking water. Experiment 2: additional 6 days of CORT titration (25 mg/ml for 3 days,12.5 mg/ml for 3 days) + 14 day ‘wash-out’ period	drinking water	experiment 1: tissue collection 0 days after last CORT administration. experiment 2: tissue collection 14 days after last CORT administration	GluR1 N-terminal extracellular (1:500, Upstate)	Western Blotting	Chronic corticosterone exposure resulted in an increase in GluR1 protein expression in the lateral amygdala. The enhanced expression of GluR1 persisted following the 14 day recovery period. Chronic corticosterone exposure resulted in a decrease in GluR1 protein expression in the hippocampal area CA3. The enhanced expression did not persist following the 14 day recovery period.	10.1371/journal.pone.0091530	USA
Sarabdjitsingh, 2014	Ultradian corticosterone pulses balance glutamatergic transmission and synaptic plasticity	to how examine how consecutive CORT pulses impact glutamate receptor trafficking and synaptic plasticity	cell culture	analysis of 19-27 neuronal fields per group	hippocampal cultured neurons from Sprague–Dawley rats	n/a	neuronal cells from E18 Sprague-Dawley rats; no data on DIV before CORT exposure	hippocampus	100 nM	one pulse for 10 min or two consecutive pulses for 10 min with an interval of 60 min	vehicle	60 - 120 min	Biotinylated anti-GluA2 antibody (company and dilution not specified)	Single Particle Tracking	A single CORT pulse significantly increased the surface diffusion of GluA2–AMPAR. The introduction of a second pulse of CORT 60 min after the first abolished this effect.	10.1073/pnas.1411216111	The Netherlands, France
Sarabdjitsingh, 2016	Hippocampal Fast Glutamatergic Transmission Is Transiently Regulated by Corticosterone Pulsatility	to test how neuronal activity alters during a sequence of corticosterone pulses	cell culture	sample size not reported; number of experiments = 7	hippocampal cultured cells from Sprague-Dawley rats	n/a	neuronal cells from E18 Sprague-Dawley rats; no data on DIV before CORT exposure (14-21 DIV before GluA2-tracking)	hippocampus	100 nM	four 10 min pulses with intervals of 60 min	vehicle (0.09% ethanol)	5 - 240 min	mouse GluA2 (1:800, Millipore)	Single Particle Tracking	GluA2-AMPAR surface trafficking in hippocampal neurons is particularly responsive to the first pulse of corticosterone, less consistently to the 2nd and 3rd pulse and insensitive to the 4th pulse	10.1371/journal.pone.0145858	The Netherlands, France
Thacker, 2022	The combined effects of corticosterone and brain-derived neurotrophic factor on plasticity-related receptor phosphorylation and expression at the synaptic surface in male Sprague-Dawley rats	to explore the possible individual and/or cumulative contribution corticosterone (CORT) and BDNF may have on glutamate receptor phosphorylation and synaptic surface expression	isolated tissue	5-6 rats	Sprague-Dawley rats	M	6 weeks; 250-350g	sensorimotor cortex	200 nM	30 min	vehicle	no data	GluA1 (#13185S); GluA2 (#13607) (1:1000, Cell Signaling, Canada)	Western Blotting	The relative presence of GluA1/GluA2 at the synaptic surface remained unchanged following treatment.	10.1016/j.yhbeh.2022.105233	Canada
Xiong, 2015	mTOR is essential for corticosteroid effects on hippocampal AMPA receptor function and fear memory	to examine how corticosterone regulates AMPA receptors (AMPARs)	cell culture	surface quantification > 10 cells; FRAP: 10 - 16 cells	primary hippocampal neurons cultured from Wistar rats	n/a	neuronal cells from E18 rats; neuronal cultures 13-20 DIV	hippocampus	100 nM	3 h	vehicle (<0.01% ethanol)	overnight*	GluR1 (1:8, Calbiochem), GluR2 (1:80, Zymed)	Immunocytochemistry, FRAP	Corticosterone increased surface expression of GluA1 and GluA2 AMPAR subunits. Corticosterone increased the mobile fraction of GluA2-containing AMPAR.	10.1101/lm.039420.115	The Netherlands, France, China
Yuen, 2011	Mechanisms for acute stress-induced enhancement of glutamatergic transmission and working memory	to investigate the underlaying mechanisms of corticosteroid stress hormones' strong impact on the function of prefrontal cortex	cell culture	12 neurons	prefrontal cortex cultures from Sprague-Dawley rats	n/a	neuronal cells from E18 rats; neuronal cultures 24-30 DIV	prefrontal cortex	100 nM	20 min	vehicle (dimethyl sulfoxide)	60 - 240 min	GluR1 N-terminal (1:500, Upstate)	Immunocytochemistry	Corticosterone treatment induced a significant increase of synaptic GluR1 cluster density	10.1038/mp.2010.50	USA
Yuen, 2012	Repeated Stress Causes Cognitive Impairment by Suppressing Glutamate Receptor Expression and Function in Prefrontal Cortex	to investigate the molecular mechanisms underlying the effects of repeated stress on cognitive function, particularly on temporal order recognition memory, and to identify potential therapeutic targets for stress-related mental disorders	cell culture	12 neurons	prefrontal cortex culture. Strain of rat not stated**	n/a	animal age not specified; neuronal cultures 24-30 DIV	prefrontal cortex	100 nM	7 days	vehicle	no data	GluA1 N-terminal (1:8, Calbiochem); GluA2 N-terminal (1:80, Zymed)	Immunocytochemistry	Chronic corticosterone treatment reduced the cluster density of total GluR1 and synaptic GluR1	10.1016/j.neuron.2011.12.033	USA
Zhou, 2012	Combined beta-adrenergic and corticosteroid receptor activation regulates AMPA receptor function in hippocampal neurons	to examine – in hippocampal neurons – three parameters which give insight in the functionality of AMPARs: phosphorylation, surface expression and spontaneous synaptic transmission	cell culture	12-20 neurons	primary hippocampal neurons cultured. Strain of rat not stated**	n/a	neuronal cells from E18 rats; neuronal cultures 14-21 DIV	hippocampus	30 nM	15 min	vehicle (<0.01% ethanol)	overnight*	GluR1 N-terminal (1:8, Calbiochem); GluR2 N-terminal (1:80, Zymed)	Immunofluorescence	Corticosterone did not change GluA1 and GluA2 surface expression	10.1177/0269881111424930	The Netherlands
*As stated in the paper
**The authors refer the reader to previous publications
Abbreviations:
IP: Intraperitoneal
SC: Subcutaneous
DIV: Days in vitro
P: Postnatal day
E: Embryonic day
CORT: Corticosterone
